# Supplementary material for: Niche adaptation of particle-associated ammonia-oxidizing archaea sustains nitrification under marine deoxygenation
Source: Front Microbiol. 2026 Mar 12;17:1773718. doi: 10.3389/fmicb.2026.1773718 (PMC13018155; doi:10.3389/fmicb.2026.1773718)
Supplement: Supplementary file 2 [file Table_1.xlsx]

## Sheet: Table S1
Table S1. DNA extraction–related information for samples from different depths and size fractions
Sample name	5 m_FL	5 m_LFL/SPA	5 m_LPA	25 m_FL	25 m_LFL/SPA	25 m_LPA	50 m_FL	50 m_LFL/SPA	50 m_LPA
Total DNA amount (μg)	2.92	3.26	0.72	0.3	4.3	0.48	0.22	0.7	1.26
Seawater volume filtered (L)	25	20	19	26	13	27	24	12.5	11
DNA yield (μg/L filtered)	0.1168	0.163	0.0378947	0.0115385	0.330769	0.0177778	0.00916667	0.056	0.114545

## Sheet: Table S2
Table S2. Relative abundance (%) of microbial communities at phylum level across different depths and lifestyles
Phylum	5 m_FL	5 m_LFL/SPA	5 m_LPA	25 m_FL	25 m_LFL/SPA	25 m_LPA	50 m_FL	50 m_LFL/SPA	50 m_LPA
Pseudomonadota	58.9518	58.7158	51.7761	55.1315	50.5867	51.0268	61.7591	59.6334	46.0405
Bacteroidota	17.452	6.3963	20.5293	2.88221	11.3381	11.0464	3.36804	10.4029	10.8011
Actinomycetota	9.74464	3.10597	7.02665	11.0494	5.75662	5.30815	16.6854	4.01994	5.80166
Rhodothermota	0.70488	1.53453	0.472942	21.1042	7.67827	3.79132	3.74934	0.767836	0.900992
Thaumarchaeota	2.57717	0.109674	3.15735	0.65967	3.86301	5.64921	0.612848	9.1445	13.2291
Unclassified Bacteria phylum	2.97037	3.65542	5.01744	1.281	5.27072	7.13978	0.782343	4.5287	6.51027
Cyanobacteriota	2.86391	16.5316	1.82558	0.886324	2.57686	1.12525	0.306583	0.662128	0.815937
Myxococcota	0.217114	1.96584	0.863567	3.58959	1.29799	1.36601	9.81244	2.46928	2.02194
Planctomycetota	0.456205	2.16642	1.25157	0.755854	1.82992	1.70546	0.88683	1.66493	2.64763
Candidatus Thermoplasmatota	0.246061	2.47368	1.83467	0.3475	2.25605	3.21117	0.0560706	1.0386	1.75702
Euryarchaeota	0.511407	0.538914	1.31989	0.452994	1.28692	2.00446	0.245388	0.834639	1.40492
Verrucomicrobiota	0.609627	0.927578	1.11549	0.257433	1.96843	1.39387	0.152596	0.712325	1.17712
Candidatus Marinimicrobia	0.937792	0.0343416	0.875602	0.112452	0.807536	1.53628	0.0494639	1.043	1.6065
Bacillota	0.288682	0.218899	0.473356	0.193236	0.412716	0.512066	0.248403	0.289646	0.478006
Chloroflexota	0.12933	0.156898	0.228286	0.21314	0.265344	0.336773	0.17552	0.312674	0.669003
Lentisphaerota	0.0415069	0.0910778	0.133162	0.0335642	0.374255	0.359259	0.0256102	0.398463	0.682854
Thermodesulfobacteriota	0.119475	0.173849	0.22517	0.0958491	0.233655	0.217381	0.0656004	0.233818	0.446381
Spirochaetota	0.139234	0.0691525	0.234624	0.0757073	0.176611	0.223847	0.0652558	0.168026	0.338324
Acidobacteriota	0.0328907	0.134443	0.0853955	0.132781	0.133506	0.104876	0.184672	0.107681	0.163746
Campylobacterota	0.135388	0.0356358	0.153627	0.0548071	0.0992328	0.13823	0.0248308	0.103003	0.148332
Candidatus Bathyarchaeota	0.0659877	0.0564624	0.176869	0.0332427	0.13306	0.158362	0.0194186	0.0606898	0.136649
Candidatus Dadabacteria	0.0625514	0.117519	0.0901971	0.0358739	0.103212	0.150607	0.00975384	0.115144	0.134519
Gemmatimonadota	0.0276922	0.115296	0.0719608	0.064148	0.136082	0.0808443	0.0557788	0.09062	0.137992
Candidate division WOR-3	0.0355174	0.0372271	0.0659191	0.0229539	0.157923	0.0811104	0.030228	0.0714966	0.176781
Unclassified Archaea phylum	0.0111454	0.0447125	0.0565007	0.0144577	0.103583	0.174996	0.00753713	0.0842488	0.163186
Candidatus Margulisbacteria	0.088567	0.0185611	0.0610305	0.025987	0.124014	0.0857363	0.0122435	0.0839545	0.115777
Mycoplasmatota	0.0623729	0.0111577	0.138049	0.0328005	0.079361	0.14109	0.0139462	0.0495138	0.0791714
Nitrospirota	0.0189968	0.0362364	0.0390634	0.0259455	0.0522636	0.0589374	0.0379053	0.0765322	0.164146
Thermoproteota	0.0210218	0.00527655	0.0370445	0.019329	0.0703259	0.0562804	0.0371263	0.0847216	0.176158
Nitrospinota	0.0100127	0.00954225	0.017901	0.00631764	0.0713868	0.088288	0.00563062	0.0890938	0.134258
Bdellovibrionota	0.0339557	0.0268462	0.0416135	0.031646	0.0569697	0.0463935	0.0189116	0.0442042	0.0496998
Deinococcota	0.0207414	0.0375299	0.056878	0.0499379	0.0651415	0.0390031	0.0311164	0.0176234	0.0263009
Candidatus Saccharibacteria	0.0787735	0.0643736	0.0202387	0.0070647	0.0166554	0.0195357	0.0536021	0.022323	0.0373338
Chlamydiota	0.00770313	0.00764478	0.018239	0.0481715	0.0180295	0.0226673	0.0706577	0.0752883	0.0190084
Kiritimatiellota	0.0169749	0.0353777	0.0273345	0.00504252	0.05461	0.0350631	0.00249939	0.025926	0.051011
Candidatus Hydrogenedentes	0.00373039	0.0346041	0.0105379	0.00369809	0.0221898	0.0180179	0.00333832	0.0506428	0.0701608
Candidatus Nomurabacteria	0.00878216	0.00686661	0.0078411	0.00534151	0.0126435	0.00993406	0.101681	0.0169613	0.0261007
Balneolota	0.0219708	0.0123601	0.0262205	0.0249061	0.0229256	0.0230545	0.0277522	0.0143198	0.0206809
Ignavibacteriota	0.0188577	0.00986381	0.0290297	0.0244857	0.0207494	0.027675	0.0148722	0.0152602	0.030876
Candidatus Tectomicrobia	0.00370964	0.0264685	0.0146258	0.00552529	0.0300512	0.0254724	0.00988975	0.0239993	0.0357497
Calditrichota	0.00990723	0.0121584	0.014737	0.0186955	0.0176024	0.0145152	0.015521	0.00906674	0.0183205
Candidatus Rokubacteria	0.00274165	0.0205173	0.00911947	0.0168054	0.0199929	0.014735	0.0106938	0.0150459	0.018749
Candidatus Parcubacteria	0.00896287	0.00882229	0.0161	0.00652789	0.017501	0.018769	0.00754438	0.0123568	0.0219431
Aquificota	0.0114654	0.012841	0.0134869	0.00880032	0.0185472	0.0171862	0.00772788	0.00994072	0.0155474
Elusimicrobiota	0.0108875	0.0121153	0.0123394	0.00734829	0.0158719	0.0147396	0.00854457	0.0134019	0.0160054
Chlorobiota	0.0117748	0.0113067	0.013984	0.00345748	0.0157909	0.0153916	0.0026376	0.0124184	0.0157286
Candidatus Thorarchaeota	0.00971086	0.00511006	0.0155616	0.00790867	0.0154316	0.0159243	0.00741835	0.00778997	0.0154269
Candidatus Aenigmarchaeota	0.00678909	0.00386274	0.0182727	0.00461707	0.0145352	0.0161746	0.00209112	0.00788538	0.0222055
Armatimonadota	0.00335936	0.0127486	0.00688985	0.0135199	0.0150293	0.0113454	0.00659962	0.0114137	0.0142097
Candidatus Wolfebacteria	0.00625032	0.00145718	0.011641	0.00541202	0.00945424	0.0123179	0.00659042	0.0131133	0.0283484
Candidatus Woesebacteria	0.00845957	0.00473639	0.0141794	0.00413866	0.0170071	0.0133442	0.00441642	0.0088605	0.0164189
Candidatus Omnitrophota	0.00978677	0.00604979	0.0108656	0.00452658	0.0114464	0.0126098	0.00447339	0.0117505	0.016729
Candidatus Woesearchaeota	0.00703761	0.00288308	0.00990507	0.00449011	0.0121582	0.0127626	0.00232387	0.0105792	0.0148018
Candidatus Magasanikbacteria	0.00516108	0.00184015	0.00467085	0.00171419	0.00721929	0.00793334	0.00267684	0.0190889	0.0261377
Candidatus Heimdallarchaeota	0.00462929	0.00361502	0.0110632	0.00236955	0.00841293	0.0143347	0.00193625	0.00987958	0.0165527
Candidatus Kaiserbacteria	0.0044499	0.00337867	0.00869904	0.00498066	0.0107072	0.0147845	0.00318076	0.00950131	0.0117718
Candidatus Cloacimonadota	0.00624539	0.00422282	0.0105907	0.00241658	0.00866877	0.0116174	0.00302399	0.00671929	0.0118565
Fusobacteriota	0.00854786	0.00169053	0.0128245	0.00201657	0.00422561	0.00855109	0.00169461	0.00805567	0.01301
Candidate division Zixibacteria	0.00271057	0.00636983	0.00424359	0.0029224	0.00699608	0.00762944	0.00687101	0.00481261	0.0108452
Candidatus Falkowbacteria	0.00456373	0.00162487	0.00590465	0.00269682	0.00749128	0.00764606	0.00194844	0.00595889	0.015427
Candidatus Latescibacteria	0.000997718	0.00540073	0.00432286	0.00184864	0.00499848	0.00463515	0.00663212	0.00978214	0.014467
Thermotogota	0.00769697	0.00140331	0.007662	0.00278889	0.00566834	0.00700816	0.00228331	0.00558146	0.0103057
Candidatus Roizmanbacteria	0.00316226	0.0019353	0.0047379	0.00871069	0.00666891	0.00840889	0.00243288	0.0034266	0.00636434
Candidatus Poribacteria	0.0014206	0.00649762	0.00422019	0.00158889	0.0103421	0.00722442	0.00123411	0.00563879	0.00681175
Candidatus Portnoybacteria	0.00560516	0.000449314	0.00724417	0.00753902	0.0013273	0.00704495	0.00307237	0.00352162	0.0060498
Candidatus Binatota	0.00104922	0.00961381	0.00266184	0.00219051	0.00551652	0.00537516	0.00231894	0.00536427	0.00543125
Candidatus Gottesmanbacteria	0.00532306	0.00304237	0.00520189	0.00129133	0.00437862	0.0051124	0.00164545	0.00465961	0.00845693
Deferribacterota	0.00514188	0.00640525	0.00823006	0.00170837	0.00353583	0.00503603	0.0013383	0.00298976	0.00450807
Candidatus Moranbacteria	0.00398	0.00115124	0.00478373	0.00141175	0.00520022	0.00609787	0.00210396	0.00479196	0.00834967
Candidatus Aminicenantes	0.00237363	0.00355399	0.00541448	0.00165361	0.0066876	0.00576535	0.00146684	0.00377082	0.00672564
Candidatus Daviesbacteria	0.00211947	0.00212277	0.00394853	0.0014625	0.00568241	0.00514092	0.00183125	0.00411164	0.00711378
candidate division WWE3	0.00254715	0.0017191	0.00460351	0.00140588	0.00428677	0.00434904	0.00197254	0.0030961	0.0067095
Candidatus Lokiarchaeota	0.00171446	0.000892661	0.00447795	0.00146583	0.0047702	0.00578143	0.00132606	0.00379239	0.00637168
Candidatus Bipolaricaulota	0.00324117	0.00181011	0.00221005	0.000598394	0.00651454	0.00503586	0.00100562	0.00466283	0.00438715
Candidatus Melainabacteria	0.00332782	0.00386517	0.00328214	0.00144038	0.0049284	0.00444823	0.00136818	0.00238212	0.00433157
Synergistota	0.00193545	0.00447416	0.00325641	0.00120569	0.00512942	0.00417124	0.00182972	0.00178448	0.00299474
Candidatus Amesbacteria	0.00132647	0.00174721	0.00288467	0.0012856	0.00472555	0.00475084	0.00152138	0.00193264	0.00619134
Candidatus Fermentibacteria	0.000777304	0.00577326	0.00226969	0.000841141	0.00478984	0.00284367	0.00125504	0.00266801	0.00513824
Candidatus Handelsmanbacteria	0.000830025	0.00389581	0.00149025	0.000630564	0.0058936	0.00496219	0.00071888	0.00240858	0.00499957
Candidatus Peregrinibacteria	0.00231004	0.00171123	0.00363818	0.00131829	0.00411986	0.00360031	0.00153314	0.00276759	0.0038985
Candidatus Altiarchaeota	0.00174805	0.00109334	0.00256992	0.000981819	0.0033113	0.00396776	0.00126861	0.00345107	0.00601513
Candidatus Yanofskybacteria	0.00152183	0.000554765	0.00302292	0.00214449	0.00193712	0.0037714	0.00248706	0.00243797	0.00637901
Candidatus Eisenbacteria	0.000457952	0.00390815	0.00538603	0.00203061	0.00203409	0.00304831	0.00232333	0.00170137	0.00304548
Thermomicrobiota	0.00102828	0.00345741	0.00209419	0.00273023	0.00364052	0.00175026	0.00222274	0.00264946	0.00221046
Candidatus Terrybacteria	0.0016285	0.000527823	0.00336869	0.00122872	0.00302704	0.00390602	0.000419155	0.00109134	0.00303369
Candidatus Gracilibacteria	0.00238444	0.000143205	0.00310964	0.00233801	0.000951168	0.00400429	0.000850762	0.00151149	0.00215054
Candidatus Levybacteria	0.00202791	0.000411513	0.00236849	0.000868246	0.00134592	0.00291298	0.00112091	0.00241136	0.00298169
Candidatus Jorgensenbacteria	0.00162369	0.0014991	0.00194105	0.00128646	0.00148966	0.00257089	0.00112806	0.00196753	0.00255884
Candidatus Uhrbacteria	0.00127282	0.00260991	0.00261523	0.000460421	0.0020319	0.00262278	0.000426347	0.0011775	0.00255535
Candidatus Sumerlaeota	0.000892685	0.00284981	0.00184994	0.000462562	0.00321484	0.00159178	0.000333057	0.00174453	0.0027931
Candidatus Kapabacteria	0.00119786	0.00307405	0.00298395	0.000740915	0.00332538	0.00148464	0.000303609	0.000547131	0.00138282
Candidatus Berkelbacteria	0.00216522	0.000732513	0.00157358	0.000419399	0.000790686	0.00256355	0.000747481	0.00250531	0.00294439
Candidate division NC10	0.000830816	0.00181512	0.00160947	0.000799201	0.00199738	0.0019554	0.000742592	0.00185604	0.00166309
Candidatus Zambryskibacteria	0.00090573	0.0010629	0.000908164	0.00132229	0.0027293	0.00212827	0.000990151	0.000935901	0.00221366
Fibrobacterota	0.000528943	0.000894312	0.00198147	0.000320305	0.00157605	0.00177261	0.00121603	0.00115444	0.00366953
Atribacterota	0.00134284	0.000903377	0.00154344	0.000458188	0.00175108	0.00173066	0.000402972	0.00149489	0.0026264
Candidatus Giovannonibacteria	0.00162595	0.000521284	0.00125109	0.00128862	0.00195048	0.000867224	0.000625935	0.00133244	0.0024931
Candidatus Schekmanbacteria	0.00120471	0.000526198	0.00197784	0.000274074	0.00117611	0.00199744	0.0001583	0.00198581	0.00254711
Candidatus Shapirobacteria	0.000891045	0.000133877	0.00184163	0.000950503	0.00222975	0.00247099	0.000346843	0.000723013	0.00147477
Candidatus Micrarchaeota	0.00120479	0.000198758	0.00210185	0.000683083	0.00127887	0.00185373	0.000497459	0.000952487	0.00201654
Candidatus Azambacteria	0.00119998	0.000815374	0.00189178	0.000431705	0.00137652	0.00126701	0.000262619	0.0011584	0.00142974
Candidatus Beckwithbacteria	0.000921351	0.000528831	0.00193151	0.000104347	0.00149686	0.001668	0.000337371	0.000849623	0.00183764
Candidatus Blackallbacteria	0.000444998	0.00174659	0.00085522	0.000242176	0.00119245	0.00103599	0.00027043	0.00214873	0.00153883
Candidate division CPR1	0.000657754	0.000338921	0.00109552	0.000439931	0.00135722	0.00118603	0.000475231	0.000746869	0.00189688
Candidatus Campbellbacteria	0.000299174	0.00016937	0.00120433	0.00113138	0.000507459	0.0015296	0.000879169	0.000858776	0.00157003
Caldisericota	0.000845801	0.000386941	0.00101878	0.00048627	0.00111328	0.00117886	0.00032391	0.000678985	0.00181232
Candidatus Komeilibacteria	0.000852202	0.000201292	0.00171488	0.000458306	0.00118736	0.00144426	0.000232778	0.000753576	0.000932962
Candidatus Korarchaeota	0.000638577	0.000522636	0.00155551	0.000445077	0.00148062	0.00135719	0.000196408	0.000540922	0.000978333
Candidatus Aerophobetes	0.000470075	0.000445293	0.0012777	0.000239973	0.000605927	0.000950019	0.000376494	0.00142268	0.00144634
Candidatus Pacebacteria	0.00133387	0.00028646	0.000478967	0.000397307	0.00106408	0.00112475	0.000313969	0.000822003	0.00115424
Candidatus Kryptonia	0.00073544	0.000414017	0.00087927	0.000319676	0.00098269	0.00163744	0.000304493	0.000449591	0.000878426
Candidatus Niyogibacteria	0.00134016	0.000105943	0.0008002	0.000481986	0.0012373	0.000730616	8.41321e-05	0.000555186	0.0012111
Candidatus Nealsonbacteria	0.000972296	0.000680649	0.000819973	0.000189477	0.000956281	0.000897772	0.000205915	0.000332508	0.00130677
Candidatus Staskawiczbacteria	0.000440224	0.00022015	0.0011894	0.000609479	0.00110911	0.000757245	0.000694912	0.000571943	0.000689041
Candidatus Abyssubacteria	0.000111163	0.000962944	0.000536876	9.03569e-05	0.00102469	0.00019172	0.00097479	0.00115775	0.00107253
Candidatus Wildermuthbacteria	0.000892438	0	0.000793153	0.000374924	0.000659692	0.000872423	0.000430051	0.000401488	0.00138599
Candidatus Diapherotrites	0.000587769	1.05316e-05	0.0012879	0.000355189	0.000193075	0.00100922	0.000214229	0.000739418	0.00136178
Candidatus Taylorbacteria	0.000560074	0.00031094	0.000334917	0.000292987	0.000888487	0.00115758	0.000486289	0.000188422	0.00113073
Candidatus Colwellbacteria	0.000439372	0.000374659	0.000691924	0.000284002	0.00108632	0.00136489	0.000184941	0.000211847	0.000676239
Candidatus Desantisbacteria	0.000120656	0.000557785	0.000383806	0.000121159	0.000870816	0.00090105	0.000130545	0.000746022	0.00113124
Candidatus Kuenenbacteria	0.000846837	0.000194796	0.00032713	0.000137595	0.000280597	0.000973491	0.000185973	0.000585763	0.00138665
Abditibacteriota	0.000337438	0.000991642	4.45032e-05	0.000825688	0.000511844	0.000495651	0.000858816	0.000566437	0.000256553
Candidatus Microgenomates	0.000674189	0.000694376	0.00136389	0.000343928	0.000159602	0.000577984	9.7302e-05	0.000268372	0.000433396
Candidatus Firestonebacteria	0.000391934	0.000411438	0.00101233	9.07481e-05	0.000425692	0.000564666	0.000235524	0.000660995	0.000557669
Candidatus Absconditabacteria	0.000303834	0.000205266	0.000390206	0.000247724	0.000369221	0.000691276	0.000372808	0.000678945	0.00107084
Candidatus Collierbacteria	0.000146134	0.000180965	0.000329514	0.000104631	0.00115375	0.000277183	0.000134039	0.000623639	0.001292
Candidatus Riflebacteria	0.000136588	0.00140136	0.00047992	9.53965e-05	0.00072094	0.000440182	4.56787e-05	0.000166398	0.000514338
Chrysiogenota	0.000498187	0.000622835	0.000616616	0.000101852	0.000449525	0.000676075	9.85842e-05	0.000402363	0.000517557
Candidatus Kerfeldbacteria	0.000389616	0.000171433	0.000529891	0.000171025	0.00027028	0.00116712	4.45843e-05	0.000491515	0.000545919
Candidatus Harrisonbacteria	0.000530693	6.61144e-05	0.000719951	0.000192395	0.00035365	0.00087477	0.000113474	0.000352307	0.000393487
Candidatus Buchananbacteria	0.00053988	0	0.000202262	0.000116801	0.000311754	0.00055083	4.51957e-05	0.00101276	0.000743433
Candidatus Muirbacteria	0.000685616	5.30085e-06	0.00059999	0.000121565	0.000258333	0.000603332	6.7068e-05	0.000561348	0.000440136
Candidatus Curtissbacteria	0.000211815	8.54344e-05	0.000279176	0.000110734	0.000420187	0.000789981	6.52879e-05	0.000353252	0.000916024
Candidatus Sungbacteria	0.00034725	0.000199223	0.000192015	9.95541e-05	0.000633235	0.000534827	0.000195072	0.000292449	0.00056016
Candidatus Wallbacteria	2.50924e-05	0.000503289	0.000198615	0.000106707	0.000887857	0.000587125	8.05855e-06	0.000229479	0.00049665
Candidatus Lloydbacteria	0.000221239	0	0.000757189	0.000143432	0.000138361	0.00022222	0.000165833	0.000613716	0.000742024
Candidatus Eremiobacterota	0.000135238	0.000406858	3.82526e-05	0.000235618	0.000150097	0.000447798	0.00109658	0.00011527	0.000341509
Nanoarchaeota	0.000204556	0	9.18511e-05	2.89287e-05	0.000125269	0.000722334	3.9899e-05	0.000982731	0.000598318
Dictyoglomota	0.000553017	0.000105547	0.00072304	6.65546e-06	0.000233622	0.000311118	1.18257e-05	0.000355002	0.00046791
Candidatus Adlerbacteria	0.000107276	0	0.000257106	0.000473798	0.00017136	0.000722495	0.000307484	0.00012079	0.00059529
Candidatus Hydrothermae	3.04646e-05	0.000151215	0.000497359	5.61625e-05	0.000935703	0.000219892	9.09401e-05	0.000225521	0.000537083
Candidatus Raymondbacteria	8.80444e-05	0.000126218	0.000602532	6.74698e-05	0.000358855	0.000452979	9.98004e-05	0.00012416	0.000676394
Candidatus Auribacterota	0.000123128	0.000596708	0.000130155	8.24196e-05	0.000379234	0.000416612	4.7009e-05	0.000290848	0.000487914
Candidatus Doudnabacteria	0.000312112	0.000141968	0.000279562	8.60605e-05	0.000219179	0.000527998	5.41389e-05	0.000328343	0.000454787
Candidatus Gribaldobacteria	0.000324742	0	0.000202351	0.000153037	0.000194662	0.000264566	7.69933e-05	7.8663e-05	0.00073723
Candidatus Liptonbacteria	0.000240562	0	0.000208766	0.000348014	0.000162652	0.000422916	6.23774e-05	0.000352348	0.000208514
Candidatus Coatesbacteria	3.49751e-05	0.000349138	7.07486e-05	8.60183e-05	0.000340596	0.00025945	0.000313017	0.00033365	0.000139118
Candidatus Yonathbacteria	9.15155e-05	0.000151789	2.82994e-05	8.39414e-05	0.000596862	4.54081e-05	6.2208e-05	0.000186776	0.000484515
Candidatus Glassbacteria	4.5488e-05	0.000181444	0.000415642	0.000102771	0.000271773	0.000203619	1.96391e-05	0.000186835	0.000286787
Candidate division LCP-89	1.19199e-05	3.15602e-05	0.000220834	0.000132485	0.00015007	0.000331612	0.000406374	9.66472e-05	0.0001681
Candidatus Edwardsbacteria	9.10215e-05	0.000163718	0.000373838	3.94497e-05	0.000241267	0.000371687	9.76575e-06	0.000221197	2.21804e-05
Candidatus Hinthialibacterota	0.000211125	0.000159815	0.000292366	6.32697e-05	3.91019e-05	0.000450597	6.32021e-06	7.27446e-05	0.000154868
Candidatus Verstraetearchaeota	0	2.80158e-05	0.000165335	1.41403e-05	0.00010311	0.000252897	2.52317e-05	0.000210208	0.000563319
Candidatus Ryanbacteria	0	2.39068e-05	0.000327097	0.000129596	9.98794e-05	0.000139185	0.00013107	0.000181414	0.000329495
Candidatus Parvarchaeota	0.00012542	0	0.000157753	8.3416e-05	0.000145074	0.000522609	4.33307e-05	0.000113269	9.217e-05
Candidatus Woykebacteria	0	0.000309382	4.49462e-05	0.000162488	0.000458763	0.000197641	6.54559e-05	0	4.04466e-05
Candidatus Marsarchaeota	7.81954e-05	6.17202e-05	0.000170698	0.000176007	0.000200981	0.000301076	0.000131889	2.74353e-05	6.65412e-05
Candidatus Abawacabacteria	1.42419e-05	0	0	1.45629e-05	0	0.000116558	7.16258e-06	0.000383464	0.000637752
Candidatus Tagabacteria	0.000149422	1.13035e-05	9.09123e-05	2.58049e-05	0.000413138	8.07212e-05	0	0.000242919	0.000128033
Candidatus Fervidibacteria	0.000114055	0.000153906	0	7.4476e-05	0.000329015	0.000112446	0.000159608	4.62041e-05	0.000150433
Candidatus Mcinerneyibacteriota	0.000143039	0	6.36738e-05	5.05765e-05	0	0.000257815	1.32265e-05	0.000356877	0.000188899
Candidatus Andersenbacteria	0.000318965	0.000103375	0.000309644	2.95876e-05	0.000102625	0	4.56981e-05	2.41618e-05	7.27733e-05
Candidatus Vogelbacteria	9.55488e-06	1.28531e-05	6.06417e-05	9.89045e-05	9.87115e-05	0.000210689	8.27567e-05	8.53725e-05	0.000313636
Candidatus Blackburnbacteria	2.09376e-05	4.45088e-05	0	0.000136415	0.000307491	0.000131909	3.80548e-05	0.000165932	0.000119581
Candidatus Lindowbacteria	1.20794e-05	2.39868e-05	0.000189138	4.53295e-05	0.000182452	0.00022911	2.21006e-05	2.27959e-05	6.89893e-05
Candidatus Delongbacteria	0.000136444	0	0.000187465	7.66118e-06	2.20876e-05	7.5848e-05	0	0.000242119	3.76043e-05
Candidatus Fraserbacteria	0	0	0	1.67356e-05	0	0	4.02118e-05	0.000592508	5.92752e-05
Candidatus Cryosericota	8.54129e-05	0	0.000154882	2.91176e-05	0.000117527	0.000113286	6.34434e-05	0	6.96885e-05
Candidatus Fischerbacteria	0.000108867	0	2.82994e-05	9.47123e-06	1.84063e-05	0.000174815	1.6634e-05	0.00012548	0.000139645
Candidatus Spechtbacteria	0.000108073	0	0	0.000235664	0	2.63361e-05	3.27639e-05	7.46048e-05	6.3666e-05
Candidatus Goldbacteria	8.20851e-05	6.40361e-05	0	0	0.000150092	0	0	8.56203e-05	0.000150328
Candidatus Veblenbacteria	0	0	0	0.000245496	1.78126e-05	0	0.000215068	0	0
Candidate division KD3-62	0	0	0	0	0	0.000328188	0	0.000144502	0
Candidatus Nezhaarchaeota	0	0	0	2.80494e-05	0	3.36603e-05	9.40459e-05	0.000239045	6.1029e-05
Candidatus Nanohaloarchaeota	0.000180073	0	0	0	0	0.000223082	0	4.16909e-05	0
Candidatus Cerribacteria	2.80706e-05	0	0.000138565	0	0	2.94746e-05	7.45081e-05	9.45189e-05	7.12531e-05
Candidatus Hydrothermarchaeota	0	0	3.41109e-05	7.03577e-06	1.01423e-05	0.000150922	0	0.000167387	6.13922e-05
Candidatus Chisholmbacteria	0	0	0	4.38502e-05	2.07071e-05	4.99e-05	0	0.000230342	5.72994e-05
Candidatus Dormibacteraeota	0	8.47759e-05	0	6.11264e-06	2.87267e-05	0	0.000230182	0	5.16682e-05
Candidatus Odinarchaeota	0.000105196	0	0	3.34712e-05	9.64993e-05	5.52291e-05	0	0.000102059	0
Coprothermobacterota	7.0131e-05	0	7.4183e-05	0	0	0	0	0.000183749	0
Candidatus Geothermarchaeota	1.06856e-05	0	4.52121e-05	3.05994e-05	5.88132e-05	0	8.95675e-06	7.54877e-05	8.13719e-05
Candidatus Ratteibacteria	0	0	0	0	0	0	0	3.69781e-05	0.000216062
Candidate division CPR3	7.52447e-05	0	0	1.65747e-05	4.77857e-05	0	0	0	4.40765e-05
Candidatus Brennerbacteria	0	0	4.00045e-05	0	0	0	0	0	5.39994e-05
Candidate division CPR2	0	0	0	0	7.45457e-05	0	0	0	0
Candidatus Huberarchaea	0	0	0	2.61176e-05	0	0	0	0	0

## Sheet: Tables S3
Tables S3. Two-way ANOVA analysis of relative abundance of dominant phylum with respect to dissolved oxygen and lifestyles
Phylum	DO level	Lifestyle	Pairwise multiple comparisons: DO level			Pairwise multiple comparisons: Lifestyle	LS in 25m	LS in 50m
			6.78 mg L-1 (5 m) vs 4.05 mg L-1 (25 m)	6.78 mg L-1 (5 m) vs 3.08 mg L-1 (50 m)	4.05 mg L-1 (25 m) vs 3.08 mg L-1 (50 m)	FL vs SPA	FL vs LPA	SPA vs LPA
Alphaproteobacteria	0.369	0.078	NA	NA	NA	NA	NA	NA
Gammaproteobacteria	0.498	0.356	NA	NA	NA	NA	NA	NA
Bacteroidota	0.364	0.447	NA	NA	NA	NA	NA	NA
Actinomycetota	0.587	0.033*	0.761	0.71	0.761	0.046*	0.067	0.438
Rhodothermota	0.119	0.311	NA	NA	NA	NA	NA	NA
Thaumarchaeota	0.215	0.206	NA	NA	NA	NA	NA	NA
Unclassified Bacteria phylum	0.747	0.022*	0.885	0.953	0.885	0.083	0.026*	0.143
Cyanobacteriota	0.273	0.349	NA	NA	NA	NA	NA	NA
Myxococcota	0.292	0.371	NA	NA	NA	NA	NA	NA
Planctomycetota	0.568	0.064	NA	NA	NA	NA	NA	NA
Candidatus Thermoplasmatota	0.183	0.018*	0.447	0.447	0.228	0.033*	0.026*	0.467
Euryarchaeota	0.126	0.009**	0.202	0.849	0.202	0.063	0.01**	0.043*
Verrucomicrobiota	0.362	0.086	NA	NA	NA	NA	NA	NA
Candidatus Marinimicrobia	0.822	0.203	NA	NA	NA	NA	NA	NA
DO: Dissovled oxygen; Lifestyle (FL/SPA/LPA); * p≤0.05; **p≤0.01; Holm-Sidak method was used for all pairwise multiple comparison procedures.

## Sheet: Table S4
Table S4. 233 bacterial MAGs and 20 archaeal MAGs obtained from microgenomic binning (completeness ≥ 50%, contamination ≤ 10%)
MAGs ID	domain	phylum	class	order	family	genus	species	Completeness(%)	Contamination(%)
bin.1	d_Bacteria	p_Proteobacteria	c_Gammaproteobacteria	o_Burkholderiales	f_Burkholderiaceae	g_Acidovorax	s_Acidovorax	51.72	3.448
bin.10	d_Bacteria	p_Myxococcota	c_Polyangia	o_Nannocystales	f_Nannocystaceae	g_JAAZXR01	s_	90.24	3.333
bin.100	d_Bacteria	p_Proteobacteria	c_Gammaproteobacteria	o_Pseudomonadales	f_Halieaceae	g_Luminiphilus	s_	91.51	9.71
bin.101	d_Bacteria	p_Actinobacteriota	c_Actinomycetia	o_Actinomycetales	f_Microbacteriaceae	g_Microbacterium	s_Microbacterium	97.97	1.224
bin.102	d_Bacteria	p_Bacteroidota	c_Bacteroidia	o_Flavobacteriales	f_Schleiferiaceae	g_RFXV01	s_	98.65	0
bin.103	d_Bacteria	p_Proteobacteria	c_Alphaproteobacteria	o_Rhizobiales	f_Rhizobiaceae	g_Fulvimarina	s_	73.43	0
bin.104	d_Bacteria	p_Bacteroidota	c_Bacteroidia	o_Flavobacteriales	f_UBA10066	g_UBA10066	s_UBA10066	62.93	0
bin.105	d_Bacteria	p_Planctomycetota	c_Planctomycetia	o_Pirellulales	f_Pirellulaceae	g_CAJQPP01	s_	99.93	0
bin.106	d_Bacteria	p_Bacteroidota	c_Bacteroidia	o_Chitinophagales	f_Saprospiraceae	g_	s_	84.96	1.089
bin.107	d_Bacteria	p_Proteobacteria	c_Alphaproteobacteria	o_Rhodobacterales	f_Rhodobacteraceae	g_Albimonas	s_	81.44	1.6
bin.11	d_Bacteria	p_Bacteroidota	c_Rhodothermia	o_Rhodothermales	f_Rubricoccaceae	g_Rubricoccus	s_	75	5.573
bin.110	d_Bacteria	p_Actinobacteriota	c_Actinomycetia	o_Nanopelagicales	f_S36-B12	g_S36-B12	s_	74.47	3.477
bin.111	d_Bacteria	p_Proteobacteria	c_Alphaproteobacteria	o_Rhodobacterales	f_Rhodobacteraceae	g_Pseudooceanicola	s_Pseudooceanicola	60.31	8.98
bin.112	d_Bacteria	p_Myxococcota	c_UBA727	o_UBA727	f_GCA-2721815	g_GCA-2721815	s_	83.66	1.129
bin.113	d_Bacteria	p_Proteobacteria	c_Alphaproteobacteria	o_Rhodobacterales	f_Rhodobacteraceae	g_HIMB11	s_	58.83	5.919
bin.114	d_Bacteria	p_Bacteroidota	c_Bacteroidia	o_Flavobacteriales	f_Flavobacteriaceae	g_UBA7428	s_	78.67	2.205
bin.115	d_Bacteria	p_Proteobacteria	c_Gammaproteobacteria	o_Pseudomonadales	f_Halieaceae	g_Haliea	s_	95.1	3.913
bin.116	d_Bacteria	p_Myxococcota	c_UBA9042	o_PHBI01	f_	g_	s_	90.1	2.741
bin.117	d_Bacteria	p_Proteobacteria	c_Alphaproteobacteria	o_Rhodobacterales	f_Rhodobacteraceae	g_Yoonia	s_	52.31	5.47
bin.118	d_Bacteria	p_Proteobacteria	c_Gammaproteobacteria	o_Pseudomonadales	f_DSM-6294	g_Oleibacter	s_Oleibacter	67.74	3.514
bin.119	d_Bacteria	p_Firmicutes	c_Bacilli	o_Acholeplasmatales	f_Acholeplasmataceae	g_UBA8290	s_UBA8290	53.37	5.111
bin.12	d_Bacteria	p_Myxococcota	c_UBA9042	o_PHBI01	f_	g_	s_	96.12	5.612
bin.120	d_Bacteria	p_Planctomycetota	c_Planctomycetia	o_Pirellulales	f_Pirellulaceae	g_Rubripirellula	s_	91.08	8.93
bin.121	d_Bacteria	p_Verrucomicrobiota	c_Lentisphaeria	o_Lentisphaerales	f_Lentisphaeraceae	g_Lentisphaera	s_	63.25	1.648
bin.122	d_Bacteria	p_Planctomycetota	c_UBA1135	o_UBA2386	f_UBA2386	g_GCA-2684655	s_	59.56	1.036
bin.124	d_Bacteria	p_Proteobacteria	c_Gammaproteobacteria	o_Enterobacterales	f_Vibrionaceae	g_Vibrio	s_	74.11	3.054
bin.125	d_Bacteria	p_Proteobacteria	c_Gammaproteobacteria	o_Pseudomonadales	f_Halieaceae	g_Luminiphilus	s_Luminiphilus	88.37	6.758
bin.126	d_Bacteria	p_Proteobacteria	c_Gammaproteobacteria	o_Pseudomonadales	f_Alcanivoracaceae	g_PGZG01	s_	96.2	2.407
bin.127	d_Bacteria	p_Proteobacteria	c_Alphaproteobacteria	o_Rhodobacterales	f_Rhodobacteraceae	g_Salipiger	s_	77.03	4.655
bin.128	d_Bacteria	p_Verrucomicrobiota	c_Verrucomicrobiae	o_Pedosphaerales	f_GCA-2715965	g_	s_	91.35	3.4
bin.129	d_Bacteria	p_Proteobacteria	c_Gammaproteobacteria	o_Pseudomonadales	f_HTCC2089	g_UBA4421	s_	90.24	8.441
bin.13	d_Bacteria	p_Proteobacteria	c_Alphaproteobacteria	o_Caulobacterales	f_Hyphomonadaceae	g_Henriciella	s_Henriciella	88.91	1.278
bin.130	d_Bacteria	p_Bacteroidota	c_Bacteroidia	o_Flavobacteriales	f_Flavobacteriaceae	g_Leeuwenhoekiella	s_Leeuwenhoekiella	55.17	5.172
bin.131	d_Bacteria	p_Proteobacteria	c_Alphaproteobacteria	o_Rhodobacterales	f_Rhodobacteraceae	g_Roseivivax	s_	79.2	5.593
bin.132	d_Bacteria	p_Proteobacteria	c_Gammaproteobacteria	o_Pseudomonadales	f_Alcanivoracaceae	g_PGZG01	s_	62.06	6.034
bin.134	d_Bacteria	p_Proteobacteria	c_Alphaproteobacteria	o_UBA7985	f_UBA7985	g_UBA7985	s_	63.58	7.758
bin.135	d_Bacteria	p_Myxococcota	c_UBA727	o_UBA727	f_	g_	s_	63.49	2.096
bin.136	d_Bacteria	p_Proteobacteria	c_Gammaproteobacteria	o_Burkholderiales	f_Methylophilaceae	g_BACL14	s_BACL14	59.64	3.508
bin.137	d_Bacteria	p_Myxococcota	c_Polyangia	o_Polyangiales	f_Sandaracinaceae	g_MED-G138	s_	92.9	7.387
bin.138	d_Bacteria	p_Proteobacteria	c_Gammaproteobacteria	o_Pseudomonadales	f_Porticoccaceae	g_HTCC2207	s_	77.58	1.724
bin.139	d_Bacteria	p_Bacteroidota	c_Bacteroidia	o_Flavobacteriales	f_Flavobacteriaceae	g_UBA8316	s_UBA8316	53.8	4.193
bin.14	d_Bacteria	p_Proteobacteria	c_Alphaproteobacteria	o_Rhodobacterales	f_Rhodobacteraceae	g_Arenibacterium	s_	86.91	6.261
bin.140	d_Bacteria	p_Proteobacteria	c_Alphaproteobacteria	o_Rhodobacterales	f_Rhodobacteraceae	g_Pseudooceanicola	s_Pseudooceanicola	74.57	2.88
bin.141	d_Bacteria	p_Bacteroidota	c_Bacteroidia	o_Flavobacteriales	f_UBA7312	g_GCA-2862585	s_	62.22	0
bin.142	d_Bacteria	p_Proteobacteria	c_Alphaproteobacteria	o_Puniceispirillales	f_Puniceispirillaceae	g_UBA8309	s_	75.64	2.343
bin.143	d_Bacteria	p_Proteobacteria	c_Gammaproteobacteria	o_Pseudomonadales	f_Porticoccaceae	g_HTCC2207	s_	52.75	5.172
bin.144	d_Bacteria	p_Proteobacteria	c_Alphaproteobacteria	o_UBA7985	f_UBA7985	g_UBA7985	s_	64.33	7.945
bin.145	d_Bacteria	p_Planctomycetota	c_UBA1135	o_UBA2386	f_UBA2386	g_GCA-2684655	s_	76	1.136
bin.146	d_Bacteria	p_Bacteroidota	c_Bacteroidia	o_Flavobacteriales	f_UA16	g_UBA11663	s_	72.18	3.897
bin.147	d_Bacteria	p_Proteobacteria	c_Gammaproteobacteria	o_Enterobacterales	f_Alteromonadaceae	g_Alteromonas	s_Alteromonas	90.78	4.588
bin.148	d_Bacteria	p_Proteobacteria	c_Alphaproteobacteria	o_SMXS01	f_SMXS01	g_SMXS01	s_	98.98	1.391
bin.149	d_Bacteria	p_Bacteroidota	c_Bacteroidia	o_Chitinophagales	f_Saprospiraceae	g_	s_	90.54	0
bin.15	d_Bacteria	p_Cyanobacteria	c_Cyanobacteriia	o_PCC-6307	f_Cyanobiaceae	g_Synechococcus_E	s_	87.13	0.827
bin.152	d_Bacteria	p_Proteobacteria	c_Gammaproteobacteria	o_Nitrosococcales	f_Methylophagaceae	g_Methylophaga	s_	51.72	0
bin.153	d_Bacteria	p_Verrucomicrobiota	c_Verrucomicrobiae	o_Pedosphaerales	f_UBA1096	g_UBA1096	s_UBA1096	55.75	8.229
bin.154	d_Bacteria	p_Proteobacteria	c_Alphaproteobacteria	o_Rhodobacterales	f_Rhodobacteraceae	g_Dinoroseobacter	s_Dinoroseobacter	97.02	3.802
bin.155	d_Bacteria	p_Proteobacteria	c_Gammaproteobacteria	o_Ga0077536	f_Ga0077536	g_UBA981	s_	96.12	5.137
bin.156	d_Bacteria	p_Bacteroidota	c_Bacteroidia	o_Flavobacteriales	f_Salibacteraceae	g_SHAN690	s_	99.1	1.881
bin.157	d_Bacteria	p_Proteobacteria	c_Alphaproteobacteria	o_Rhodobacterales	f_Rhodobacteraceae	g_LGRT01	s_LGRT01	83.69	3.081
bin.158	d_Bacteria	p_Actinobacteriota	c_Acidimicrobiia	o_Acidimicrobiales	f_Ilumatobacteraceae	g_Casp-actino5	s_Casp-actino5	85.47	2.136
bin.159	d_Bacteria	p_Actinobacteriota	c_Acidimicrobiia	o_Acidimicrobiales	f_TK06	g_UBA6944	s_UBA6944	94.87	3.418
bin.16	d_Bacteria	p_Proteobacteria	c_Gammaproteobacteria	o_Pseudomonadales	f_HTCC2089	g_UBA9659	s_	54.31	0
bin.160	d_Bacteria	p_Myxococcota	c_Polyangia	o_Polyangiales	f_Polyangiaceae	g_	s_	51.57	1.935
bin.161	d_Bacteria	p_Actinobacteriota	c_Thermoleophilia	o_Miltoncostaeales	f_	g_	s_	73.67	1.293
bin.162	d_Bacteria	p_Proteobacteria	c_Gammaproteobacteria	o_Burkholderiales	f_Nitrosomonadaceae	g_GCA-2721545	s_	54.35	0
bin.163	d_Bacteria	p_Proteobacteria	c_Alphaproteobacteria	o_Rhodobacterales	f_Rhodobacteraceae	g_Sulfitobacter	s_Sulfitobacter	51.72	6.896
bin.165	d_Bacteria	p_Bacteroidota	c_Bacteroidia	o_Flavobacteriales	f_Flavobacteriaceae	g_RFYP01	s_RFYP01	93.33	1.666
bin.167	d_Bacteria	p_Myxococcota	c_Polyangia	o_Nannocystales	f_Nannocystaceae	g_JAAZXR01	s_	61.27	3.709
bin.168	d_Bacteria	p_Myxococcota	c_UBA6777	o_UBA6777	f_UBA6777	g_M3003	s_	89.65	2.58
bin.169	d_Bacteria	p_Bacteroidota	c_Bacteroidia	o_Flavobacteriales	f_Flavobacteriaceae	g_Winogradskyella	s_	98.96	0.009
bin.17	d_Bacteria	p_Actinobacteriota	c_Actinomycetia	o_Propionibacteriales	f_Nocardioidaceae	g_Nocardioides	s_	74.48	5.172
bin.171	d_Bacteria	p_Proteobacteria	c_Gammaproteobacteria	o_Pseudomonadales	f_HTCC2089	g_UBA9926	s_	62.53	1.719
bin.172	d_Bacteria	p_Proteobacteria	c_Alphaproteobacteria	o_Sphingomonadales	f_Sphingomonadaceae	g_Croceicoccus	s_Croceicoccus	68.26	5.172
bin.173	d_Bacteria	p_Bacteroidota	c_Bacteroidia	o_Flavobacteriales	f_Flavobacteriaceae	g_UBA8316	s_	81.93	1.37
bin.175	d_Bacteria	p_Bacteroidota	c_Bacteroidia	o_Flavobacteriales	f_Crocinitomicaceae	g_UBA4466	s_	100	0.81
bin.176	d_Bacteria	p_Bacteroidota	c_Bacteroidia	o_Flavobacteriales	f_Flavobacteriaceae	g_UBA3478	s_UBA3478	65.45	0.735
bin.177	d_Bacteria	p_Verrucomicrobiota	c_Verrucomicrobiae	o_Opitutales	f_Opitutaceae	g_UBA5691	s_	61.73	2.029
bin.178	d_Bacteria	p_Proteobacteria	c_Alphaproteobacteria	o_Rhodobacterales	f_Rhodobacteraceae	g_Pikeienuella	s_	61.89	2.097
bin.18	d_Bacteria	p_Planctomycetota	c_Phycisphaerae	o_Phycisphaerales	f_SM1A02	g_UBA12014	s_UBA12014	90.9	1.136
bin.180	d_Bacteria	p_Bacteroidota	c_Rhodothermia	o_Balneolales	f_Balneolaceae	g_UBA1275	s_	67.41	0
bin.181	d_Bacteria	p_Bacteroidota	c_Bacteroidia	o_Chitinophagales	f_Saprospiraceae	g_	s_	62.93	1.724
bin.183	d_Bacteria	p_Gemmatimonadota	c_Gemmatimonadetes	o_Longimicrobiales	f_UBA6960	g_UBA2589	s_UBA2589	83.45	1.748
bin.184	d_Bacteria	p_Verrucomicrobiota	c_Lentisphaeria	o_UBA12247	f_UBA12247	g_	s_	93.24	7.461
bin.185	d_Bacteria	p_Actinobacteriota	c_Actinomycetia	o_Propionibacteriales	f_Nocardioidaceae	g_Aeromicrobium	s_	84.74	1.554
bin.186	d_Bacteria	p_Proteobacteria	c_Alphaproteobacteria	o_Sphingomonadales	f_Sphingomonadaceae	g_Alteriqipengyuania_A	s_Alteriqipengyuania_A	84.46	7.212
bin.187	d_Bacteria	p_Proteobacteria	c_Alphaproteobacteria	o_Rhodobacterales	f_Rhodobacteraceae	g_HIMB11	s_HIMB11	87.16	4.214
bin.188	d_Bacteria	p_Bacteroidota	c_Bacteroidia	o_Flavobacteriales	f_Flavobacteriaceae	g_GCA001735715	s_	56.2	0
bin.189	d_Bacteria	p_Chloroflexota	c_Anaerolineae	o_Aggregatilineales	f_A4b	g_	s_	75.32	4.931
bin.19	d_Bacteria	p_Proteobacteria	c_Gammaproteobacteria	o_HK1	f_HK1	g_WLWT01	s_	70.88	7.345
bin.190	d_Bacteria	p_Verrucomicrobiota	c_Verrucomicrobiae	o_Opitutales	f_DSM-45221	g_BACL24	s_	51.54	0
bin.191	d_Bacteria	p_Proteobacteria	c_Gammaproteobacteria	o_Pseudomonadales	f_Porticoccaceae	g_HTCC2207	s_	58.62	0
bin.192	d_Bacteria	p_Bacteroidota	c_Bacteroidia	o_Chitinophagales	f_Saprospiraceae	g_AM-2324	s_	61.67	2.103
bin.193	d_Bacteria	p_Proteobacteria	c_Alphaproteobacteria	o_Sphingomonadales	f_Sphingomonadaceae	g_Alteriqipengyuania	s_	69.64	9.031
bin.194	d_Bacteria	p_Proteobacteria	c_Alphaproteobacteria	o_Rhodobacterales	f_Rhodobacteraceae	g_Donghicola	s_	79.89	2.979
bin.195	d_Bacteria	p_Proteobacteria	c_Gammaproteobacteria	o_Pseudomonadales	f_Porticoccaceae	g_HTCC2207	s_	94.14	0.74
bin.196	d_Bacteria	p_Proteobacteria	c_Alphaproteobacteria	o_Sphingomonadales	f_Sphingomonadaceae	g_Qipengyuania	s_Qipengyuania	56.31	3.216
bin.197	d_Bacteria	p_Bacteroidota	c_Bacteroidia	o_Flavobacteriales	f_UA16	g_UBA11663	s_	62.06	6.034
bin.198	d_Bacteria	p_Proteobacteria	c_Alphaproteobacteria	o_Sphingomonadales	f_Sphingomonadaceae	g_Parasphingopyxis	s_	88.79	2.476
bin.199	d_Bacteria	p_Bacteroidota	c_Bacteroidia	o_Flavobacteriales	f_Flavobacteriaceae	g_UBA3478	s_UBA3478	79.56	3.676
bin.2	d_Bacteria	p_Actinobacteriota	c_Acidimicrobiia	o_Acidimicrobiales	f_Ilumatobacteraceae	g_Ilumatobacter	s_	92.38	7.264
bin.20	d_Bacteria	p_Actinobacteriota	c_Acidimicrobiia	o_Acidimicrobiales	f_Ilumatobacteraceae	g_Casp-actino5	s_	93.16	1.282
bin.200	d_Bacteria	p_Proteobacteria	c_Alphaproteobacteria	o_Puniceispirillales	f_Puniceispirillaceae	g_JADHLI01	s_	52.58	8.62
bin.201	d_Bacteria	p_Bacteroidota	c_Bacteroidia	o_Flavobacteriales	f_Flavobacteriaceae	g_UBA7446	s_UBA7446	77.07	3.38
bin.202	d_Bacteria	p_Verrucomicrobiota	c_Verrucomicrobiae	o_Pedosphaerales	f_AAA164-E04	g_UBA7971	s_UBA7971	91.21	3.716
bin.203	d_Bacteria	p_Bacteroidota	c_Bacteroidia	o_Flavobacteriales	f_Schleiferiaceae	g_UBA10364	s_UBA10364	93.1	7.673
bin.204	d_Bacteria	p_Bacteroidota	c_Bacteroidia	o_Flavobacteriales	f_Flavobacteriaceae	g_GCA001735715	s_	75.91	6.034
bin.205	d_Bacteria	p_Proteobacteria	c_Alphaproteobacteria	o_Bin95	f_Bin95	g_VMCJ01	s_	92.86	8.148
bin.206	d_Bacteria	p_Proteobacteria	c_Gammaproteobacteria	o_Xanthomonadales	f_SZUA-36	g_WTJD01	s_WTJD01	93.67	5.756
bin.207	d_Bacteria	p_Planctomycetota	c_Planctomycetia	o_Pirellulales	f_Pirellulaceae	g_UBA721	s_	58.75	0
bin.208	d_Bacteria	p_Actinobacteriota	c_Acidimicrobiia	o_Acidimicrobiales	f_UBA11606	g_UBA11606	s_	97.43	2.136
bin.209	d_Bacteria	p_Actinobacteriota	c_Actinomycetia	o_Euzebyales	f_Euzebyaceae	g_Euzebya	s_	97.43	2.943
bin.21	d_Bacteria	p_Actinobacteriota	c_Acidimicrobiia	o_Acidimicrobiales	f_UBA8592	g_UBA8592	s_UBA8592	74.34	1.471
bin.210	d_Bacteria	p_Bacteroidota	c_Bacteroidia	o_Flavobacteriales	f_UA16	g_UBA11663	s_	63	1.075
bin.212	d_Bacteria	p_Proteobacteria	c_Gammaproteobacteria	o_Pseudomonadales	f_Litoricolaceae	g_HIMB30	s_	56.89	6.896
bin.214	d_Bacteria	p_Myxococcota_A	c_UBA796	o_UBA796	f_UBA796	g_	s_	51.03	3.508
bin.216	d_Bacteria	p_Myxococcota_A	c_UBA796	o_UBA796	f_UBA2385	g_	s_	85.99	0.84
bin.217	d_Bacteria	p_Myxococcota_A	c_UBA796	o_UBA796	f_GCA-2862545	g_M1803	s_	96.13	1.68
bin.218	d_Bacteria	p_Proteobacteria	c_Gammaproteobacteria	o_HK1	f_HK1	g_	s_	90.17	6.504
bin.219	d_Bacteria	p_Bacteroidota	c_Bacteroidia	o_Flavobacteriales	f_Crocinitomicaceae	g_	s_	81.53	1.351
bin.220	d_Bacteria	p_Proteobacteria	c_Gammaproteobacteria	o_HK1	f_HK1	g_WLWT01	s_	86.59	7.858
bin.221	d_Bacteria	p_SAR324	c_SAR324	o_SAR324	f_NAC60-12	g_UBA1014	s_UBA1014	59.78	7.637
bin.224	d_Bacteria	p_Proteobacteria	c_Gammaproteobacteria	o_Burkholderiales	f_Methylophilaceae	g_BACL14	s_BACL14	86.36	2.161
bin.225	d_Bacteria	p_Proteobacteria	c_Alphaproteobacteria	o_Sphingomonadales	f_Sphingomonadaceae	g_Croceicoccus	s_Croceicoccus	65.12	6.034
bin.226	d_Bacteria	p_Myxococcota	c_Bradymonadia	o_UBA7976	f_	g_	s_	77.7	5.104
bin.227	d_Bacteria	p_Proteobacteria	c_Gammaproteobacteria	o_Burkholderiales	f_Burkholderiaceae	g_	s_	98.98	3.592
bin.228	d_Bacteria	p_Actinobacteriota	c_Acidimicrobiia	o_Acidimicrobiales	f_UBA11606	g_UBA11606	s_	82.99	1.566
bin.229	d_Bacteria	p_Proteobacteria	c_Gammaproteobacteria	o_Pseudomonadales	f_Halieaceae	g_Luminiphilus	s_	67.24	1.724
bin.23	d_Bacteria	p_Actinobacteriota	c_Acidimicrobiia	o_Acidimicrobiales	f_UBA11606	g_UBA11606	s_	81.19	4.7
bin.230	d_Bacteria	p_Latescibacterota	c_UBA2968	o_UBA8231	f_UBA8231	g_	s_	58.77	1.88
bin.231	d_Bacteria	p_Proteobacteria	c_Gammaproteobacteria	o_Pseudomonadales	f_Litoricolaceae	g_HIMB30	s_	61.44	6.851
bin.232	d_Bacteria	p_Proteobacteria	c_Alphaproteobacteria	o_Sphingomonadales	f_Sphingomonadaceae	g_Sphingobium	s_Sphingobium	69.57	2.972
bin.233	d_Bacteria	p_Proteobacteria	c_Alphaproteobacteria	o_Rhodobacterales	f_Rhodobacteraceae	g_HIMB11	s_HIMB11	79.09	0.934
bin.234	d_Bacteria	p_Proteobacteria	c_Gammaproteobacteria	o_Pseudomonadales	f_Halieaceae	g_	s_	54.82	0
bin.235	d_Bacteria	p_Bacteroidota	c_Bacteroidia	o_Flavobacteriales	f_Crocinitomicaceae	g_	s_	94.82	3.291
bin.238	d_Bacteria	p_Cyanobacteria	c_Vampirovibrionia	o_Caenarcaniphilales	f_LMEP-6097	g_CAIYXB01	s_	79.97	0
bin.239	d_Bacteria	p_Proteobacteria	c_Alphaproteobacteria	o_Rhodobacterales	f_Rhodobacteraceae	g_Leisingera	s_	87.42	5.675
bin.24	d_Bacteria	p_Proteobacteria	c_Alphaproteobacteria	o_Rhodobacterales	f_Rhodobacteraceae	g_LFER01	s_LFER01	86.02	7.058
bin.241	d_Bacteria	p_Bacteroidota	c_Rhodothermia	o_Rhodothermales	f_	g_	s_	93.98	4.007
bin.242	d_Bacteria	p_Proteobacteria	c_Gammaproteobacteria	o_Xanthomonadales	f_SZUA-36	g_WTJD01	s_	81.34	3.651
bin.243	d_Bacteria	p_Bacteroidota	c_Bacteroidia	o_Flavobacteriales	f_Flavobacteriaceae	g_Mesoflavibacter	s_Mesoflavibacter	71.93	3.848
bin.244	d_Bacteria	p_Bacteroidota	c_Bacteroidia	o_Cytophagales	f_Cyclobacteriaceae	g_Fabibacter	s_	96.89	2.827
bin.245	d_Bacteria	p_Verrucomicrobiota	c_Verrucomicrobiae	o_Opitutales	f_MB11C04	g_MB11C04	s_	87.12	0.029
bin.246	d_Bacteria	p_Proteobacteria	c_Gammaproteobacteria	o_Pseudomonadales	f_HTCC2089	g_UBA9659	s_	73.53	7.407
bin.247	d_Bacteria	p_Nitrospinota	c_Nitrospinia	o_Nitrospinales	f_Nitrospinaceae	g_LS-NOB	s_LS-NOB	69.83	1.282
bin.248	d_Bacteria	p_Gemmatimonadota	c_Gemmatimonadetes	o_Longimicrobiales	f_UBA6960	g_UBA2589	s_	93.4	4.395
bin.249	d_Bacteria	p_Myxococcota	c_UBA9042	o_PHBI01	f_	g_	s_	78.76	3.261
bin.25	d_Bacteria	p_Planctomycetota	c_Planctomycetia	o_Planctomycetales	f_Planctomycetaceae	g_	s_	96.66	0
bin.251	d_Bacteria	p_Proteobacteria	c_Gammaproteobacteria	o_Pseudomonadales	f_Porticoccaceae	g_HTCC2207	s_	62.06	0
bin.252	d_Bacteria	p_Actinobacteriota	c_Thermoleophilia	o_Miltoncostaeales	f_Miltoncostaeaceae	g_SYFI01	s_	71.45	5.036
bin.253	d_Bacteria	p_Bacteroidota	c_Rhodothermia	o_Rhodothermales	f_	g_	s_	88.52	2.732
bin.254	d_Bacteria	p_Bacteroidota	c_Bacteroidia	o_Flavobacteriales	f_Schleiferiaceae	g_UBA10364	s_UBA10364	84.03	2.306
bin.255	d_Bacteria	p_Bacteroidota	c_Bacteroidia	o_Flavobacteriales	f_Flavobacteriaceae	g_UBA3478	s_UBA3478	70.64	2.205
bin.256	d_Bacteria	p_Verrucomicrobiota	c_Verrucomicrobiae	o_Pedosphaerales	f_AAA164-E04	g_UBA7971	s_	91.44	2.027
bin.257	d_Bacteria	p_Bacteroidota	c_Bacteroidia	o_Flavobacteriales	f_Flavobacteriaceae	g_UBA724	s_	56.15	1.752
bin.258	d_Bacteria	p_Planctomycetota	c_Planctomycetia	o_Pirellulales	f_UBA1268	g_UBA1268	s_	68.52	0
bin.259	d_Bacteria	p_Latescibacterota	c_UBA2968	o_UBA8231	f_UBA8231	g_	s_	51.7	3.846
bin.26	d_Bacteria	p_Proteobacteria	c_Alphaproteobacteria	o_Sphingomonadales	f_Sphingomonadaceae	g_Alteriqipengyuania	s_	68.37	1.092
bin.260	d_Bacteria	p_Planctomycetota	c_Planctomycetia	o_Planctomycetales	f_Planctomycetaceae	g_	s_	51.78	3.333
bin.27	d_Bacteria	p_Planctomycetota	c_Planctomycetia	o_Pirellulales	f_Pirellulaceae	g_Rubripirellula	s_	94.04	2.588
bin.28	d_Bacteria	p_Actinobacteriota	c_Actinomycetia	o_Nitriliruptorales	f_Nitriliruptoraceae	g_	s_	77.58	4.31
bin.29	d_Bacteria	p_Bacteroidota	c_Rhodothermia	o_Rhodothermales	f_Rubricoccaceae	g_	s_	74.89	3.825
bin.3	d_Bacteria	p_Actinobacteriota	c_Actinomycetia	o_Propionibacteriales	f_Nocardioidaceae	g_Nocardioides	s_	63.08	1.724
bin.30	d_Bacteria	p_Proteobacteria	c_Alphaproteobacteria	o_Sphingomonadales	f_Sphingomonadaceae	g_Erythrobacter	s_Erythrobacter	92.41	3.266
bin.31	d_Bacteria	p_Verrucomicrobiota	c_Verrucomicrobiae	o_Pedosphaerales	f_AAA164-E04	g_AAA164-E04	s_	93.91	3.04
bin.32	d_Bacteria	p_Gemmatimonadota	c_Gemmatimonadetes	o_Longimicrobiales	f_UBA6960	g_UBA2589	s_	96.7	9.149
bin.33	d_Bacteria	p_Proteobacteria	c_Alphaproteobacteria	o_Rhodobacterales	f_Rhodobacteraceae	g_HXMU1420-2	s_HXMU1420-2	87.41	2.718
bin.34	d_Bacteria	p_Proteobacteria	c_Alphaproteobacteria	o_Rhodobacterales	f_Rhodobacteraceae	g_Nioella	s_	69.2	7.162
bin.35	d_Bacteria	p_Bacteroidota	c_Bacteroidia	o_Flavobacteriales	f_GCA-002722245	g_	s_	62.61	0.134
bin.36	d_Bacteria	p_Bacteroidota	c_Bacteroidia	o_Flavobacteriales	f_Flavobacteriaceae	g_Euzebyella	s_Euzebyella	95.76	1.423
bin.37	d_Bacteria	p_Bacteroidota	c_Bacteroidia	o_Flavobacteriales	f_Flavobacteriaceae	g_Polaribacter	s_	72.74	0.838
bin.38	d_Bacteria	p_Proteobacteria	c_Alphaproteobacteria	o_Rhodobacterales	f_Rhodobacteraceae	g_M30B80	s_M30B80	72.57	1.724
bin.39	d_Bacteria	p_Proteobacteria	c_Gammaproteobacteria	o_Pseudomonadales	f_Oleiphilaceae	g_PZPK01	s_	90.5	4.506
bin.4	d_Bacteria	p_Myxococcota_A	c_UBA796	o_UBA796	f_UBA2385	g_	s_	95.55	4.481
bin.40	d_Bacteria	p_Proteobacteria	c_Gammaproteobacteria	o_Nevskiales	f_OUC007	g_Abyssibacter	s_	88.94	1.449
bin.41	d_Bacteria	p_Actinobacteriota	c_Actinomycetia	o_Propionibacteriales	f_Nocardioidaceae	g_Nocardioides	s_	61.2	5.172
bin.42	d_Bacteria	p_Proteobacteria	c_Alphaproteobacteria	o_Puniceispirillales	f_Puniceispirillaceae	g_	s_	66.89	1.724
bin.43	d_Bacteria	p_Planctomycetota	c_Phycisphaerae	o_Phycisphaerales	f_UBA1924	g_	s_	79.15	1.048
bin.44	d_Bacteria	p_Actinobacteriota	c_Acidimicrobiia	o_Acidimicrobiales	f_Ilumatobacteraceae	g_Casp-actino5	s_	92.11	1.282
bin.45	d_Bacteria	p_Proteobacteria	c_Alphaproteobacteria	o_Sphingomonadales	f_Sphingomonadaceae	g_Croceicoccus	s_Croceicoccus	53.6	6.896
bin.46	d_Bacteria	p_Proteobacteria	c_Alphaproteobacteria	o_UBA7985	f_UBA7985	g_UBA7985	s_	88.47	2.463
bin.47	d_Bacteria	p_Patescibacteria	c_Saccharimonadia	o_Saccharimonadales	f_UBA2112	g_UBA2112	s_UBA2112	59.97	0
bin.48	d_Bacteria	p_Proteobacteria	c_Gammaproteobacteria	o_Pseudomonadales	f_Oleiphilaceae	g_Marinobacter	s_Marinobacter	60.3	6.233
bin.49	d_Bacteria	p_Bacteroidota	c_Bacteroidia	o_Flavobacteriales	f_UA16	g_UBA8752	s_UBA8752	77.74	0
bin.5	d_Bacteria	p_Planctomycetota	c_Phycisphaerae	o_Phycisphaerales	f_UBA1924	g_UBA6054	s_	92.04	0.568
bin.50	d_Bacteria	p_Myxococcota	c_Polyangia	o_Nannocystales	f_Nannocystaceae	g_	s_	93.02	2.741
bin.51	d_Bacteria	p_Proteobacteria	c_Alphaproteobacteria	o_Caulobacterales	f_Hyphomonadaceae	g_Hyphomonas	s_Hyphomonas	50.15	7.758
bin.52	d_Bacteria	p_Bacteroidota	c_Rhodothermia	o_Rhodothermales	f_Rubricoccaceae	g_Rubrivirga	s_	59.82	8.62
bin.53	d_Bacteria	p_Bacteroidota	c_Bacteroidia	o_Flavobacteriales	f_UA16	g_UBA8752	s_	81.45	3.225
bin.54	d_Bacteria	p_Planctomycetota	c_Planctomycetia	o_Pirellulales	f_Pirellulaceae	g_Rubripirellula	s_	99.63	1.176
bin.55	d_Bacteria	p_Proteobacteria	c_Alphaproteobacteria	o_Rhodobacterales	f_Rhodobacteraceae	g_Sulfitobacter	s_	94.5	2.289
bin.56	d_Bacteria	p_Proteobacteria	c_Alphaproteobacteria	o_Rhodospirillales	f_UBA2165	g_TMED167	s_	69.51	2.768
bin.57	d_Bacteria	p_Actinobacteriota	c_Acidimicrobiia	o_Acidimicrobiales	f_Ilumatobacteraceae	g_Casp-actino5	s_Casp-actino5	57.54	2.564
bin.58	d_Bacteria	p_Verrucomicrobiota	c_Kiritimatiellae	o_SS1-B-03-39	f_	g_	s_	94.42	1.042
bin.59	d_Bacteria	p_Bacteroidota	c_Rhodothermia	o_Rhodothermales	f_UBA10348	g_JAAZVD01	s_	79.31	1.724
bin.6	d_Bacteria	p_Planctomycetota	c_UBA8108	o_UBA1146	f_UBA1146	g_UBA12191	s_	94.56	1.612
bin.60	d_Bacteria	p_Proteobacteria	c_Alphaproteobacteria	o_Thalassobaculales	f_Thalassobaculaceae	g_JADHLJ01	s_	77.3	2.38
bin.61	d_Bacteria	p_Proteobacteria	c_Alphaproteobacteria	o_Rhodobacterales	f_Rhodobacteraceae	g_Celeribacter	s_	55.95	0
bin.63	d_Bacteria	p_Proteobacteria	c_Alphaproteobacteria	o_MPNO01	f_UBA830	g_UBA830	s_	51.09	8.369
bin.64	d_Bacteria	p_Planctomycetota	c_Planctomycetia	o_Pirellulales	f_Pirellulaceae	g_Rubripirellula	s_	63.33	2.352
bin.65	d_Bacteria	p_Proteobacteria	c_Alphaproteobacteria	o_Rhodobacterales	f_Rhodobacteraceae	g_Roseovarius	s_Roseovarius	61.94	3.142
bin.66	d_Bacteria	p_Planctomycetota	c_Planctomycetia	o_Pirellulales	f_Pirellulaceae	g_Mariniblastus	s_	66.01	6.206
bin.67	d_Bacteria	p_Patescibacteria	c_Saccharimonadia	o_Saccharimonadales	f_UBA4665	g_UBA6224	s_	67.59	0
bin.68	d_Bacteria	p_Planctomycetota	c_Planctomycetia	o_Pirellulales	f_Pirellulaceae	g_Rubripirellula	s_	98.75	9.158
bin.7	d_Bacteria	p_Proteobacteria	c_Gammaproteobacteria	o_Enterobacterales	f_Alteromonadaceae	g_Alteromonas	s_Alteromonas	56.89	3.448
bin.70	d_Bacteria	p_Desulfobacterota_B	c_Binatia	o_UBA1149	f_UBA1149	g_SPBQ01	s_	89.07	1.68
bin.71	d_Bacteria	p_Bacteroidota	c_Bacteroidia	o_Flavobacteriales	f_Flavobacteriaceae	g_MS024-2A	s_MS024-2A	93.08	0.353
bin.72	d_Bacteria	p_Myxococcota_A	c_UBA796	o_UBA796	f_UBA2385	g_M30B51	s_	52.79	1.754
bin.73	d_Bacteria	p_Margulisbacteria	c_Marinamargulisbacteria	o_UBA817	f_JABISL01	g_	s_	76.33	0
bin.74	d_Bacteria	p_Margulisbacteria	c_Marinamargulisbacteria	o_UBA6595	f_UBA6595	g_UBA6595	s_	72.72	0.862
bin.75	d_Bacteria	p_Proteobacteria	c_Alphaproteobacteria	o_Sphingomonadales	f_Sphingomonadaceae	g_Novosphingobium	s_	86.35	0.39
bin.76	d_Bacteria	p_Proteobacteria	c_Gammaproteobacteria	o_Burkholderiales	f_Burkholderiaceae	g_Caldimonas	s_	94.2	2.803
bin.77	d_Bacteria	p_Actinobacteriota	c_Actinomycetia	o_Actinomycetales	f_Microbacteriaceae	g_Aquiluna	s_Aquiluna	78.46	4.834
bin.78	d_Bacteria	p_Bacteroidota	c_Bacteroidia	o_Flavobacteriales	f_Schleiferiaceae	g_TMED14	s_TMED14	94.08	2.688
bin.79	d_Bacteria	p_Proteobacteria	c_Gammaproteobacteria	o_Pseudomonadales	f_Pseudomonadaceae	g_Pseudomonas_D	s_Pseudomonas_D	63.4	7.068
bin.8	d_Bacteria	p_Proteobacteria	c_Alphaproteobacteria	o_Rhizobiales	f_Rhizobiaceae	g_Mesorhizobium_E	s_	86.67	2.185
bin.80	d_Bacteria	p_Bacteroidota	c_Bacteroidia	o_Flavobacteriales	f_UA16	g_	s_	94.89	0.537
bin.81	d_Bacteria	p_Actinobacteriota	c_Acidimicrobiia	o_Acidimicrobiales	f_Ilumatobacteraceae	g_Casp-actino5	s_	86.08	0.854
bin.82	d_Bacteria	p_Myxococcota_A	c_UBA796	o_UBA796	f_GCA-2862545	g_M1803	s_	93.06	2.521
bin.83	d_Bacteria	p_Proteobacteria	c_Alphaproteobacteria	o_Sphingomonadales	f_Sphingomonadaceae	g_Erythrobacter	s_Erythrobacter	96.83	1.672
bin.84	d_Bacteria	p_Actinobacteriota	c_Actinomycetia	o_Mycobacteriales	f_Mycobacteriaceae	g_Mycobacterium	s_Mycobacterium	95.02	4.803
bin.85	d_Bacteria	p_Bacteroidota	c_Bacteroidia	o_Flavobacteriales	f_Flavobacteriaceae	g_MS024-2A	s_MS024-2A	77.2	1.47
bin.86	d_Bacteria	p_Bacteroidota	c_Bacteroidia	o_Flavobacteriales	f_UA16	g_UA16	s_	91.12	0.806
bin.87	d_Bacteria	p_Proteobacteria	c_Alphaproteobacteria	o_Caulobacterales	f_Hyphomonadaceae	g_Hyphomonas	s_Hyphomonas	97.4	3.571
bin.88	d_Bacteria	p_Verrucomicrobiota	c_Verrucomicrobiae	o_Opitutales	f_JABJCN01	g_JABJCN01	s_	58.62	1.724
bin.9	d_Bacteria	p_Actinobacteriota	c_Acidimicrobiia	o_Acidimicrobiales	f_TK06	g_UBA6944	s_UBA6944	57.72	2.991
bin.90	d_Bacteria	p_Bacteroidota	c_Bacteroidia	o_Cytophagales	f_Cyclobacteriaceae	g_UBA2336	s_	99.4	1.876
bin.91	d_Bacteria	p_Proteobacteria	c_Alphaproteobacteria	o_Caulobacterales	f_Caulobacteraceae	g_Brevundimonas	s_	68.36	2.84
bin.92	d_Bacteria	p_Desulfobacterota_B	c_Binatia	o_UBA12015	f_UBA12015	g_	s_	96.21	2.521
bin.94	d_Bacteria	p_Planctomycetota	c_Phycisphaerae	o_Phycisphaerales	f_SM1A02	g_SYIB01	s_	98.24	8.771
bin.95	d_Bacteria	p_Proteobacteria	c_Alphaproteobacteria	o_Puniceispirillales	f_Puniceispirillaceae	g_UBA8309	s_	97.33	0.655
bin.96	d_Bacteria	p_Proteobacteria	c_Alphaproteobacteria	o_Caulobacterales	f_Maricaulaceae	g_Maricaulis	s_	72.72	2.667
bin.98	d_Bacteria	p_Proteobacteria	c_Gammaproteobacteria	o_Burkholderiales	f_Burkholderiaceae	g_DSNY01	s_	97.53	1.131
bin.99	d_Bacteria	p_Proteobacteria	c_Gammaproteobacteria	o_Enterobacterales	f_Alteromonadaceae	g_Alteromonas	s_Alteromonas	65.39	8.411
bin.108	d_Archaea	p_Asgardarchaeota	c_Heimdallarchaeia	o_UBA460	f_Kariarchaeaceae	g_Kariarchaeum	s_Kariarchaeum	78.21	1.941
bin.109	d_Archaea	p_Thermoplasmatota	c_Poseidoniia	o_Poseidoniales	f_Poseidoniaceae	g_UBA226	s_UBA226	67.94	4
bin.133	d_Archaea	p_Thermoproteota	c_Nitrososphaeria	o_Nitrososphaerales	f_Nitrosopumilaceae	g_Nitrosopumilus	s_	71.35	0
bin.151	d_Archaea	p_Thermoplasmatota	c_Poseidoniia	o_Poseidoniales	f_Poseidoniaceae	g_Poseidonia	s_	86.53	3.2
bin.164	d_Archaea	p_Thermoplasmatota	c_Poseidoniia	o_Poseidoniales	f_Thalassarchaeaceae	g_MGIIb-N1	s_MGIIb-N1	72.72	2.4
bin.166	d_Archaea	p_Thermoplasmatota	c_Poseidoniia	o_Poseidoniales	f_Poseidoniaceae	g_Poseidonia	s_	60.53	9.684
bin.179	d_Archaea	p_Thermoplasmatota	c_Poseidoniia	o_Poseidoniales	f_Thalassarchaeaceae	g_MGIIb-O3	s_MGIIb-O3	81.73	0
bin.182	d_Archaea	p_Thermoplasmatota	c_Poseidoniia	o_Poseidoniales	f_Thalassarchaeaceae	g_MGIIb-O2	s_MGIIb-O2	69.09	1.866
bin.211	d_Archaea	p_Thermoplasmatota	c_Poseidoniia	o_Poseidoniales	f_Poseidoniaceae	g_MGIIa-K1	s_	58	0.8
bin.215	d_Archaea	p_Thermoplasmatota	c_Poseidoniia	o_Poseidoniales	f_Poseidoniaceae	g_MGIIa-L2	s_	80.27	0.8
bin.22	d_Archaea	p_Thermoproteota	c_Nitrososphaeria	o_Nitrososphaerales	f_Nitrosopumilaceae	g_Nitrosopumilus	s_	63.54	2.539
bin.222	d_Archaea	p_Thermoplasmatota	c_Poseidoniia	o_Poseidoniales	f_Poseidoniaceae	g_MGIIa-L2	s_	79.42	1.661
bin.223	d_Archaea	p_Thermoplasmatota	c_Poseidoniia	o_Poseidoniales	f_Poseidoniaceae	g_Poseidonia	s_	58.18	0
bin.236	d_Archaea	p_Thermoplasmatota	c_Poseidoniia	o_Poseidoniales	f_Poseidoniaceae	g_MGIIa-L3	s_	77.73	0.984
bin.237	d_Archaea	p_Thermoproteota	c_Nitrososphaeria	o_Nitrososphaerales	f_Nitrosopumilaceae	g_Nitrosarchaeum	s_	53.07	3.883
bin.240	d_Archaea	p_Thermoplasmatota	c_Poseidoniia	o_Poseidoniales	f_Thalassarchaeaceae	g_Thalassarchaeum	s_Thalassarchaeum	59.87	0
bin.250	d_Archaea	p_Thermoplasmatota	c_Poseidoniia	o_Poseidoniales	f_Poseidoniaceae	g_Poseidonia	s_	70.27	4.4
bin.69	d_Archaea	p_Thermoplasmatota	c_Poseidoniia	o_Poseidoniales	f_Poseidoniaceae	g_MGIIa-L3	s_	82.53	0.8
bin.93	d_Archaea	p_Thermoproteota	c_Nitrososphaeria	o_Nitrososphaerales	f_Nitrosopumilaceae	g_Nitrosotenuis	s_	68.39	3.398
bin.97	d_Archaea	p_Thermoplasmatota	c_Poseidoniia	o_Poseidoniales	f_Poseidoniaceae	g_MGIIa-K1	s_	84.53	1.6
